# Supplementary material for: Combined detection of serum EFNA1 and MMP13 as diagnostic biomarker for gastric cancer
Source: Sci Rep. 2024 Jul 10;14:15957. doi: 10.1038/s41598-024-65839-y (PMC11237037; doi:10.1038/s41598-024-65839-y)
Supplement: Supplementary file 1 — Supplementary Information. [file 41598_2024_65839_MOESM1_ESM.xlsx]

## Sheet: All-stage SUMC
levels of serum EFNA1 in GC	levels of serum MMP13 in GC	ID	diagnosisi	gender	age	TNM stage	T	N	M
0.5812	0.219	3G001	Gastric adenocarcinoma	male	58	IIIA	4b	0	0
0.6622	1.3326	3G002	Gastric adenocarcinoma	male	47	IVA	4	2	0
0.4796	0.2046	3G003	Gastric adenocarcinoma	male	50	IIIA	3	2	0
1.445	0.6408	3G005	Gastric adenocarcinoma	famale	48	IVA	4b	2	0
1.2346	0.8922	3G007	Gastric adenocarcinoma	male	65	III	3	2	0
1.1776	1.7986	3G023	Gastric adenocarcinoma	famale	63	III	4	2	0
0.6622	0.1686	3G029	Gastric adenocarcinoma	famale	62	IIB	4a	0	0
0.2952	0.7068	3G032	Gastric adenocarcinoma	male	52	IIIA	4a	2	0
1.322	0.4698	3G038	Gastric cancer	male		IIB	3	0	0
0.9524	0.4962	3G039	Gastric adenocarcinoma	male	56	IA	1b	0	0
0.363	0.1974	3G048	Gastric adenocarcinoma	famale	46	IA	1	0	0
1.9444	1.3986	3G055	Gastric adenocarcinoma	famale	45	IIIA	4a	2	0
0.9888	1.3354	3G060	Gastric adenocarcinoma	male	68	IV	4	3	1
1.2668	0.6042	3G063	Gastric adenocarcinoma	famale	44	IIB	4	0	0
1.6866	2.2968	3G065	Gastric adenocarcinoma	male	51	IIIB	4b	1	0
1.475	0.6504	3G077	Gastric adenocarcinoma	famale	42	IIIA	4	1	0
0.6622	0.234	3G082	Gastric adenocarcinoma	male	66	IIIA	4	0	0
1.1192	0.6132	3G084	Gastric adenocarcinoma	male	61	IIIB	4b	2	0
0.4382	2.2968	3G089	Gastric adenocarcinoma	male	63	III	4a	2	0
1.0154	0.5586	3G090	Gastric adenocarcinoma	male	60	IIIC	4a	3	0
1.2104	0.6972	3G091	Gastric adenocarcinoma	famale	51	IIIA	4a	2	0
0.9248	0.2268	3G099	Gastric adenocarcinoma	famale	65	IIIA	4a	2	0
0.8488	1.0028	3G103	Gastric adenocarcinoma	famale	44	IA	1a	0	0
0.9432	1.127	3G116	Gastric adenocarcinoma	male	72	IVB	4a	3	1
1.068	0.3354	3G117	Gastric adenocarcinoma	famale	70	IIIB	4b	2	0
1.1022	0.5586	3G118	Gastric adenocarcinoma	male	60	IVB	4	3	1
1.3454	0.5406	3G120	Gastric adenocarcinoma	male	54	IIIB	4	3	0
0.9616	0.1482	3G123	Gastric adenocarcinoma	male	65	III	4a	1	0
0.8194	0.1344	3G124	Gastric adenocarcinoma	male	80	III	4a	1	0
0.8488	0.1482	3G126	Gastric adenocarcinoma	male	62	IIB	3	1	0
0.2952	0.2118	3G127	Gastric adenocarcinoma	male	64	IV	4a	2	0
0.7729	1.1823	3G130	Gastric cancer	male	64	IVA	4b	1	0
1.1808	0.2697	3G138	Gastric adenocarcinoma	famale	48	IIIA	3	2	0
1.214	0.1761	3G140	Gastric adenocarcinoma	male	58	IIA	3	0	0
1.0822	1.5875	3G143	Gastric adenocarcinoma	male	45	III	4a	2	0
0.5167	0.1833	3G149	Gastric adenocarcinoma	famale	62	IIIC	4b	3	0
0.5094	1.6362	3G153	Gastric adenocarcinoma	famale	46	IIA	2	2	0
0.86904	1.0866	3G161	Gastric adenocarcinoma	male	46	IVB	2	1	0
0.94356	1.5086	3G163	Gastric adenocarcinoma	male	30	IIIA	4b	0	0
0.82836	1.3488	3G168	Gastric adenocarcinoma	male	34	IIIB	3	3	0
1.61424	1.2966	3G169	Gastric adenocarcinoma	male	61	IIB	4a	0	0
1.71216	2.7708	3G171	Gastric adenocarcinoma	famale	49	IIB	1	3	0
0.91512	0.5622	3G175	Gastric adenocarcinoma	male	59	IIA	1b	2	0
1.54908	0.8778	3G177	Gastric adenocarcinoma	male	66	IV	4	3	0
1.06272	1.6116	3G180	Gastric adenocarcinoma	male	76	IIIC	4b	3	0
0.93204	1.837	3G185	Gastric adenocarcinoma	male	58	IVB	4	x	1
1.03464	0.7524	3G186	Gastric adenocarcinoma	famale	54	IIIC	4a	3	0
0.72252	0.9366	3G188	Gastric adenocarcinoma	male	66	IIB	3	0	0
1.39032	1.6978	3G206	Gastric adenocarcinoma	famale	42	III	3	2	0
1.0908	0.5244	3G208	Gastric cancer	famale	58	IIIB	3	3	0
1.92888	1.9	3G210	Gastric adenocarcinoma	famale	62	IIIB	4	3	0
1.60884	0.5436	3G213	Gastric adenocarcinoma	male	73	IIB	3	0	0
1.78812	1.1666	3G217	Gastric adenocarcinoma	male	56	IIB	4a	0	0
0.70488	0.6486	3G219	Gastric adenocarcinoma	male	61	III	3	1	0
1.82052	1.8152	3G227	Gastric adenocarcinoma	famale	41	IIB	3	1	0
0.8514	1.4688	3G228	Gastric adenocarcinoma	famale	44	IIB	3	x	0
2.65068	1.2798	3G247	Gastric adenocarcinoma	famale	69	III	4a	1	0
1.24128	0.7884	3G248	Gastric adenocarcinoma	male	60	IIIB	4a	3	0
2.45988	1.3154	3G249	Gastric adenocarcinoma	male		III	4a	1	0
1.3464	1.8234	3G250	Gastric adenocarcinoma	male	46	IVB	4b	3	1
0.82836	0.4926	3G251	Gastric adenocarcinoma	male	61	IIB	4a	0	0
1.72836	2.4378	3G261	Gastric adenocarcinoma	male	66	III	4a	2	0
1.18044	0.4026	3G268	Gastric adenocarcinoma	male	55	IIA	3	0	0
1.18584	0.369	3G282	Gastric adenocarcinoma	male	55	IA	1	0	0
1.18044	0.3894	3G283	Gastric adenocarcinoma	male	26	IVA	4b	2	x
1.04004	1.7476	3G286	Gastric adenocarcinoma	famale	61	IA	1a	0	0
1.09656	0.5748	3G287	Gastric adenocarcinoma	male	43	IA	1	0	0
0.4968	0.7524	3G294	Gastric adenocarcinoma	male	46	IIB	3	1	0
0.94356	0.9306	3G300	Gastric adenocarcinoma	male	57	IB	2	0	0
1.40688	2.7234	3G301	Gastric adenocarcinoma	male	60	IIB	4a	x	0
0.79344	0.6486	3G312	Gastric adenocarcinoma	male	58	IV	4	3	1
0.92628	0.8064	3G314	Gastric adenocarcinoma	male	61	IIIC	4a	3	0
1.98828	1.636	3G317	Gastric adenocarcinoma	male	64	IIA	3	0	0
2.30256	1.9488	3G320	Gastric adenocarcinoma	famale	66	IVB	4a	1	1
1.31328	1.246	3G325	Gastric adenocarcinoma	male	67	IV	x	x	1
2.6838	2.601	3G327	Gastric adenocarcinoma	male	65	IVA	4	2	0
1.40148	1.7832	3G342	Gastric adenocarcinoma	famale	39	IVB	4	3	1
0.59616	1.2048	3G363	Gastric adenocarcinoma	male	63	IIA	3	0	0
1.53252	1.4396	3G367	Gastric adenocarcinoma	male	74	III	4	2	0
0.65088	1.572	3G368	Gastric cancer	male	44
0.62676	1.3732	3G370	Gastric adenocarcinoma	male	81	IB	2	0	0
1.77732	2.4498	3G375	Gastric cancer	male	66	IIIC	4b	3	0
1.78272	0.7824	3G378	Gastric cancer	famale	75	IIIC	4a	3	0
1.2582	1.1118	3G384	Gastric adenocarcinoma	male	61	IV
1.47816	1.089	3G386	Gastric adenocarcinoma	male	51	IIIA	4a	1	0
0.83412	1.0192	3G390	Gastric adenocarcinoma	famale	29	III	4	1	0
0.55908	1.3492	3G397	Gastric adenocarcinoma	male	63	IIB	4a	0	0
1.21356	2.6244	3G398	Gastric adenocarcinoma	male	73	IV
1.23048	0.7158	3G404	Gastric adenocarcinoma	famale	50	IIB	4a	0	0
1.39572	1.313	3G408	Gastric adenocarcinoma	famale	65	III	3	2	0
1.54368	2.712	3G417	Gastric adenocarcinoma	male	62	IIIC	4a	3	0
1.43424	1.637	3G427	Gastric adenocarcinoma	male	59
1.51632	1.127	3G428	Gastric adenocarcinoma	male	62	IVA	4b	0	0
0.9666	2.7	3G436	Gastric adenocarcinoma	famale	62	IVB	4b	2	1
2.799	1.995	3G437	Gastric adenocarcinoma	male	73	III	4a	2	0
0.63864	0.4284	3G441	Gastric cancer	famale	73	IIA	3	0	0
1.37376	1.5948	3G468	Gastric cancer	male	56	IIIC	4b	3	0
1.16928	1.95	3G473	Gastric cancer	famale	57	IIIA	4a	2	0
0.88056	0.8004	3G481	Gastric adenocarcinoma	male	56	IVB	4a	x	1
1.06812	1.8604	3G482	Gastric adenocarcinoma	famale	46	III	4a	2	x
1.67616	1.323	3G484	Gastric adenocarcinoma	famale	66	III	4a	2	0
2.4849	2.5338	3G490	Gastric adenocarcinoma	famale	31	IIIA	4a	2	0
1.40688	0.7854	3G493	Gastric cancer	famale	55	III	4a	2	0
2.03976	0.7008	3G502	Gastric adenocarcinoma	male	60	IV
0.80928	0.627	3G506	Gastric cancer	famale	55	III	4a	2	0
1.1696	0.279	3G507	Gastric adenocarcinoma	famale	49	IIIC	4a	3	0
0.75	1.4892	3G512	Gastric adenocarcinoma	male	62	IIIC	4a	3	0
1.4568	0.8118	3G521	Gastric adenocarcinoma	male	70	IIIB	4	3	0
0.316	0.279	3G544	Gastric adenocarcinoma	male	53
0.3218	0.4404	3G555	Gastric cancer	male	46	IIIB	3	3	0
0.5524	0.4404	3G570	Gastric adenocarcinoma	male	59	IIIA	4a	2	0
0.62	0.327	3G636	Gastric adenocarcinoma	male	60	IIB	3	0	0
1.6744	0.6006	3G639	Gastric adenocarcinoma	male	60	IIIB	4a	1	0
1.2978	0.5796	3G645	Gastric adenocarcinoma	male	56	IC	1b	0	0
0.8486	0.2424	3G647	Gastric cancer	male	68	IVA	4a	3	0

## Sheet: Early-stage SUMC
levels of serum EFNA1 in GC	levels of serum MMP13 in GC	ID	diagnosisi	gender	age	TNM stage	T	N	M
0.91512	0.5622	3G029	Gastric adenocarcinoma	famale	62	IIB	4a	0	0
1.06272	1.6116	3G038	Gastric cancer	male		IIB	3	0	0
0.93204	1.837	3G039	Gastric adenocarcinoma	male	56	IA	1b	0	0
1.03464	0.7524	3G048	Gastric adenocarcinoma	famale	46	IA	1	0	0
1.06812	1.8604	3G063	Gastric adenocarcinoma	famale	44	IIB	4	0	0
0.8514	1.4688	3G103	Gastric adenocarcinoma	famale	44	IA	1a	0	0
1.72836	2.4378	3G126	Gastric adenocarcinoma	male	62	IIB	3	1	0
1.04004	1.7476	3G140	Gastric adenocarcinoma	male	58	IIA	3	0	0
0.94356	0.9306	3G153	Gastric adenocarcinoma	famale	46	IIA	2	2	0
1.98828	1.636	3G169	Gastric adenocarcinoma	male	61	IIB	4a	0	0
2.30256	1.9488	3G171	Gastric adenocarcinoma	famale	49	IIB	1	3	0
1.31328	1.246	3G175	Gastric adenocarcinoma	male	59	IIA	1b	2	0
1.53252	1.4396	3G188	Gastric adenocarcinoma	male	66	IIB	3	0	0
1.78272	0.7824	3G213	Gastric adenocarcinoma	male	73	IIB	3	0	0
1.2582	1.1118	3G217	Gastric adenocarcinoma	male	56	IIB	4a	0	0
0.83412	1.0192	3G227	Gastric adenocarcinoma	famale	41	IIB	3	1	0
0.55908	1.3492	3G228	Gastric adenocarcinoma	famale	44	IIB	3	x	0
1.43424	1.637	3G251	Gastric adenocarcinoma	male	61	IIB	4a	0	0
0.9666	2.7	3G268	Gastric adenocarcinoma	male	55	IIA	3	0	0
2.799	1.995	3G282	Gastric adenocarcinoma	male	55	IA	1	0	0
1.37376	1.5948	3G286	Gastric adenocarcinoma	famale	61	IA	1a	0	0
1.16928	1.95	3G287	Gastric adenocarcinoma	male	43	IA	1	0	0
0.88056	0.8004	3G294	Gastric adenocarcinoma	male	46	IIB	3	1	0
1.1696	0.279	3G300	Gastric adenocarcinoma	male	57	IB	2	0	0
0.75	1.4892	3G301	Gastric adenocarcinoma	male	60	IIB	4a	x	0
0.3218	0.4404	3G317	Gastric adenocarcinoma	male	64	IIA	3	0	0
0.8486	0.2424	3G363	Gastric adenocarcinoma	male	63	IIA	3	0	0
1.322	0.4698	3G370	Gastric adenocarcinoma	male	81	IB	2	0	0
1.2668	0.6042	3G397	Gastric adenocarcinoma	male	63	IIB	4a	0	0
1.475	0.6504	3G404	Gastric adenocarcinoma	famale	50	IIB	4a	0	0
0.8488	1.0028	3G441	Gastric cancer	famale	73	IIA	3	0	0
0.4796	0.2046	3G636	Gastric adenocarcinoma	male	60	IIB	3	0	0
0.6622	1.3326	3G645	Gastric adenocarcinoma	male	56	IC	1b	0	0

## Sheet: All-stage Sun Yat-Sen
levels of serum EFNA1 in GC	levels of serum MMP13 in GC	ID	diagnosisi	gender	age	TNM stage	T	N	M
1.1302	1.33378	S1	Gastric cancer	famale	67	CT4N2M0	4	2	0
1.355	0.864889	S2	Gastric adenocarcinoma	male	57	cT3N3M0	3	3	0
0.7562	1.968	S4	Gastric cancer	famale	43	CT1N3M1	1	3	1
0.8042	1.68089	S5	Gastric cancer	male	56	pT3N0M0	3	0	0
2.4906	2.00578	S7	Gastric cancer	male	48	cT4N3M1	4	3	1
0.9498	1.76178	S8	Gastric adenocarcinoma	male	49	pT3N1M0	3	1	0
0.901	1.62622	S9	Gastric cancer	male	63	pT4N3M0	4	3	0
0.9672	0.567704	S10	Gastric adenocarcinoma	male	60	pT3N0M0	3	0	0
1.9266	0.586222	S11	Gastric cancer	male	62	pT3N2M0	3	2	0
0.7152	1.45467	S12	Gastric cancer	male	47	pT4aN2M0	4a	2	0
1.123	2.104	S13	Gastric adenocarcinoma	male	64	pT2N1M0	2	1	0
0.7494	0.803111	S14	Gastric adenocarcinoma	male	58	pT3N2M1	3	2	1
1.1338	1.91778	S15	Gastric adenocarcinoma	famale	55	CT3N2M1	3	2	1
1.903	1.892	S16	Gastric adenocarcinoma	male	66	pT4aN3bM0	4a	3b	0
0.8178	1.30267	S17	Gastric cancer	male	52	pT1N2M0	1	2	0
2.1062	0.859407	S19	Gastric cancer	famale	65	PT3N0M0	3	0	0
1.1088	1.20667	S20	Gastric cancer	male	62	pT4aN2M0	4a	2	0
0.7322	1.49867	S21	Gastric adenocarcinoma	famale	47	cT4bN0M0	4b	0	0
1.2636	1.10874	S24	Gastric cancer	male	60	CT4N2M0	4	2	0
1.7818	1.69467	S25	Gastric cancer	famale	46	pT4bN2M0	4b	2	0
1.1948	2.05511	S26	Gastric cancer	male	54	cT4N3M1	4	3	1
0.8558	1.59822	S27	Gastric cancer	male	47	pT3N2M0	3	2	0
1.8324	1.484	S29	Gastric adenocarcinoma	male	59	pT1N0M0	1	0	0
2.3688	0.510667	S30	Gastric adenocarcinoma	male	67	PT1bN0M0	1b	0	0
1.7662	0.760444	S31	Gastric adenocarcinoma	male	59	pT4aN1M0	4a	1	0
0.7494	1.30267	S32	Gastric cancer	famale	38	pT3N0M0	3	0	0
1.141	0.527704	S34	Gastric adenocarcinoma	male	50	CT3N3M0	3	3	0
0.5686	1.708	S36	Gastric cancer	male	67	pT1aN0M0	1a	0	0
2.4022	0.637481	S37	Gastric cancer	famale	45	cT4bN1M1	4b	1	1
1.5186	1.39511	S39	Gastric adenocarcinoma	famale	61	pT3N3bM0	3	3b	0
0.9428	1.51289	S40	Gastric cancer	male	67	pT3N2M0	3	2	0
1.1876	1.27111	S41	Gastric cancer	male	72	CT3N1M1	3	1	1
0.9602	1.14	S42	Gastric cancer	famale	58	CT4N0M1	4	0	1
1.1948	2.34074	S43	Gastric cancer	famale	56	pT4aN3aM0	4a	3a	0
1.693	1.28711	S45	Gastric cancer	famale	31	CT3N1M0	3	1	0
0.8178	1.34933	S47	Gastric cancer	famale	60	pT3N3M0	3	3	0
0.887	0.596889	S48	Gastric cancer	male	60	pT3N3aM0	3	3a	0
1.166	1.57022	S49	Gastric adenocarcinoma	male	52	cT4bN3M1	4b	3	1
0.9884	0.467259	S51	Gastric adenocarcinoma	famale	45	PT3N2M0	3	2	0
1.6892	0.881333	S52	Gastric adenocarcinoma	male	54	cT4N3M1	4	3	1
2.4022	0.532	S53	Gastric adenocarcinoma	male	52	cT4N3M1	4	3	1
1.4326	1.64	S54	Gastric adenocarcinoma	famale	66	cT2N0M0	2	0	0
1.0696	2.4163	S58	Gastric adenocarcinoma	famale	46	CT3N2M1	3	2	1
0.722	0.406074	S59	Gastric cancer	male	64	pT1bN0M0	1b	0	0
1.2746	2.4037	S60	Gastric adenocarcinoma	male	44	PT4bN3aM0	4b	3a	0
0.9392	1.64	S61	Gastric adenocarcinoma	male	62	pT3N1M0	3	1	0
1.5072	0.756	S62	Gastric adenocarcinoma	famale	69	pT3N0M0	3	0	0
1.3698	1.17333	S64	Gastric adenocarcinoma	male	59	cT4bN3M0	4b	3	0
1.6222	1.396	W1	Gastric adenocarcinoma	male	58	T4NXM1	4	3	0
1.0178	2.27407	W2	Gastric adenocarcinoma	male	41
0.7456	1.35067	W3	Gastric adenocarcinoma	famale	40	pT3N3M0	3	3	0
1.57	1.86622	W4	Gastric adenocarcinoma	male	62	pT3N1M0	3	1	0
1.0348	0.999852	W5	Gastric cancer	male	72	pT1N0M0	1	0	0
0.8354	1.12933	W6	Gastric adenocarcinoma	famale	36	Pt4n2m0	4	2	0
1.1946	0.478667	W7	Gastric cancer	male	66	T4N3M1	4	3	1
1.0008	0.798963	W8	Gastric adenocarcinoma	male	65	T3N0M0	3	0	0
0.9188	1.86622	W9	Gastric adenocarcinoma	famale	57	T4N3M0	4	3	0
0.8442	1.04311	W10	Gastric adenocarcinoma	famale	36	T4N3M1	4	3	1
1.0772	1.65778	W11	Gastric adenocarcinoma	famale	61
1.132	1.96667	W12	Gastric adenocarcinoma	male	60	T4N3M0	4	3	0
1.6022	0.842963	W13	Gastric adenocarcinoma	male	54	T4N0M0	4	0	0
1.2936	0.708444	W14	Gastric adenocarcinoma	male	60	T3N1M0	3	1	0
1.1152	0.309778	W15	Gastric adenocarcinoma	male	68	T3N3M0	3	3	0
0.9406	0.586667	W16	Gastric adenocarcinoma	famale	34	T4N2M1	4	2	1
1.2814	1.76533	W17	Gastric adenocarcinoma	male	60	T4N0M0	4	0	0
0.853	1.17541	W18	Gastric adenocarcinoma	male	41	T4N3M0	4	3	0
0.7134	1.51111	W19	Gastric cancer	famale	50	T4N2M1	4	2	1
0.9144	1.01644	W20	Gastric adenocarcinoma	male	63	T4N2M1	4	2	1
1.5094	1.16889	W21	Gastric cancer	male	56	T4N3M0	4	3	0
1.3244	2.19289	W22	Gastric adenocarcinoma	male	45	T4N2M1	4	2	1
1.2402	1.36711	W23	Gastric adenocarcinoma	male	33	T4N2M0	4	2	0
1.5356	0.635704	W24	Gastric adenocarcinoma	famale	43	T4N2M0	4	2	0
1.6222	1.10978	W25	Gastric adenocarcinoma	male	73	T4N2M0	4	2	0
1.2876	0.516444	W26	Gastric adenocarcinoma	famale	62	T4N3M0	4	3	0
0.8926	0.750667	W27	Gastric adenocarcinoma	male	67	T2N0M0	2	0	0
0.6124	0.418667	W28	Gastric cancer	famale	53	T4N3M0	4	3	0
0.4114	0.241333	W29	Gastric adenocarcinoma	famale	46	T1N0M0	1	0	0
0.6982	0.789333	W30	Gastric adenocarcinoma	male	36
0.858	0.815111	W31	Gastric cancer	male	50	T3N3M0	3	3	0
1.062	0.322222	W32	Gastric adenocarcinoma	male	64	T2N1M0	2	1	0
0.6166	1.49289	W33	Gastric cancer	famale	54	T3N3M1	3	3	1
0.7684	1.22844	W34	Gastric adenocarcinoma	famale	54	T3N1M0	3	1	0
1.2222	0.656889	W35	Gastric adenocarcinoma	famale	72	T4N2M0	4	2	0
1.4136	0.293333	W36	Gastric adenocarcinoma	male	76	T3N1M0	3	1	0
1.4606	0.293333	W37	Gastric adenocarcinoma	male	63	T4N0M0	4	0	0
1.9772	0.279111	W38	Gastric cancer	famale	63
0.7274	0.707556	W39	Gastric adenocarcinoma	famale	36	T3N3M0	3	3	0
0.7322	0.852148	W40	Gastric adenocarcinoma	male	69	T3N3M0	3	3	0
0.7566	0.801778	W41	Gastric adenocarcinoma	male	51	T3N0M0	3	0	0
0.355	1.34044	W42	Gastric adenocarcinoma	male	64	T3N0M0	3	0	0
1.417	0.732889	W43	Gastric adenocarcinoma	famale	51	T3N3M0	3	3	0
1.3238	0.537926	W44	Gastric adenocarcinoma	male	35	T3N3M0	3	3	0
0.6636	0.656889	W45	Gastric cancer	famale	46	T4N3M0	4	3	0
0.795	1.908	W46	Gastric adenocarcinoma	famale	48	T4N3M0	4	3	0
1.437	1.08593	W47	Gastric adenocarcinoma	male	48	T4N3M1	4	3	1

## Sheet: Early-stage Sun Yat-Sen
levels of serum EFNA1 in GC	levels of serum MMP13 in GC	ID	diagnosisi	gender	age	TNM stage	T	N	M
0.8042	2.2692	S5	Gastric cancer	male	56	pT3N0M0	3	0	0
0.9498	2.3784	S8	Gastric adenocarcinoma	male	49	pT3N1M0	3	1	0
0.9672	0.7664	S10	Gastric adenocarcinoma	male	60	pT3N0M0	3	0	0
1.123	2.8404	S13	Gastric adenocarcinoma	male	64	pT2N1M0	2	1	0
0.8178	1.7586	S17	Gastric cancer	male	52	pT1N2M0	1	2	0
2.1062	1.1602	S19	Gastric cancer	famale	65	PT3N0M0	3	0	0
1.8324	2.0034	S29	Gastric adenocarcinoma	male	59	pT1N0M0	1	0	0
2.3688	0.6894	S30	Gastric adenocarcinoma	male	67	PT1bN0M0	1b	0	0
0.7494	1.7586	S32	Gastric cancer	famale	38	pT3N0M0	3	0	0
0.5686	2.3058	S36	Gastric cancer	male	67	pT1aN0M0	1a	0	0
1.4326	2.214	S54	Gastric adenocarcinoma	famale	66	cT2N0M0	2	0	0
0.722	0.5482	S59	Gastric cancer	male	64	pT1bN0M0	1b	0	0
0.9392	2.214	S61	Gastric adenocarcinoma	male	62	pT3N1M0	3	1	0
1.5072	1.0206	S62	Gastric adenocarcinoma	famale	69	pT3N0M0	3	0	0
1.0348	1.3498	W5	Gastric cancer	male	72	pT1N0M0	1	0	0
1.0008	1.0786	W8	Gastric adenocarcinoma	male	65	T3N0M0	3	0	0
1.6022	1.138	W13	Gastric adenocarcinoma	male	54	T4N0M0	4	0	0
1.2936	0.9564	W14	Gastric adenocarcinoma	male	60	T3N1M0	3	1	0
0.8926	1.0134	W27	Gastric adenocarcinoma	male	67	T2N0M0	2	0	0
0.4114	0.3258	W29	Gastric adenocarcinoma	famale	46	T1N0M0	1	0	0
1.062	0.435	W32	Gastric adenocarcinoma	male	64	T2N1M0	2	1	0
0.7566	1.0824	W41	Gastric adenocarcinoma	male	51	T3N0M0	3	0	0
0.355	1.8096	W42	Gastric adenocarcinoma	male	64	T3N0M0	3	0	0
